# Supplementary material for: Crystal structure of alluaudite-type Na4Co(MoO4)3
Source: Acta Crystallogr Sect E Struct Rep Online. 2014 Aug 1;70(Pt 9):i47–8. doi: 10.1107/S1600536814016729 (PMC4186203; doi:10.1107/S1600536814016729)
Supplement: Supplementary file 1 [file e-70-00i47-sup1.cif]

##############################################################################
#                                                                            #
# This CIF contains the data in a paper accepted for publication in          #
# Acta Crystallographica Section E. It conforms to the requirements of       #
# Notes for Authors for Acta Crystallographica Section E, and has been       #
# peer reviewed under the auspices of the IUCr Commission on Journals.       #
#                                                                            #
# Full details of the Crystallographic Information File format               #
# are given in the paper "The Crystallographic Information File (CIF):       #
# a New Standard Archive File for Crystallography" by S. R. Hall, F. H.      #
# Allen and I. D. Brown [Acta Cryst. (1991), A47, 655-685].                  #
#                                                                            #
# The current version of the core CIF dictionary is obtainable from          #
# ftp://ftp.iucr.org/pub/cif_core.dic.                                       #
#                                                                            #
# Software is freely available for graphical display of the structure(s)     #
# in this CIF. For information consult the CIF software page                 #
# http://www.iucr.org/resources/cif/software.                                #
#                                                                            #
# This file may be used for bona fide research purposes within the           #
# scientific community so long as proper attribution is given to the journal # 
# article from which it was obtained.                                        #
#                                                                            #
##############################################################################
data_I
_audit_creation_method     SHELXL-97
_journal_date_recd_electronic     2014-07-10
_journal_date_accepted     2014-07-18
_journal_name_full     'Acta Crystallographica, Section E'
_journal_year     2014
_journal_volume     70
_journal_issue      9
_journal_page_first     i47
_journal_page_last     i48
_journal_paper_category     HI
_journal_paper_doi     10.1107/S1600536814016729
_journal_coeditor_code     BR2240
_publ_contact_author_name     'Dr N. Fakhar Bourguiba'
_publ_contact_author_address
;
  Laboratoire de Mat\'eriaux et Cristallochimie
  Facult\'e des Sciences de Tunis
  Universit\'e de Tunis El Manar
  2092 El Manar Tunis
  Tunisia
;
_publ_contact_author_email     n.f.bourguiba@live.fr
_publ_contact_author_fax     '216 71 88 34 24'
_publ_contact_author_phone     '216 71 87 26 00'
_publ_section_title
;
Crystal structure of alluaudite-type Na~4~Co(MoO~4~)~3~
;
loop_
    _publ_author_name
    _publ_author_address
    'Nasri, Rawia'
;
  Laboratoire de Mat\'eriaux et Cristallochimie
  Facult\'e des Sciences de Tunis
  Universit\'e de Tunis El Manar
  2092 El Manar Tunis
  Tunisia
;
    'Fakhar Bourguiba, Noura'
;
  Laboratoire de Mat\'eriaux et Cristallochimie
  Facult\'e des Sciences de Tunis
  Universit\'e de Tunis El Manar
  2092 El Manar Tunis
  Tunisia
;
    'Zid, Mohamed Faouzi'
;
  Laboratoire de Mat\'eriaux et Cristallochimie
  Facult\'e des Sciences de Tunis
  Universit\'e de Tunis El Manar
  2092 El Manar Tunis
  Tunisia
;
    'Driss, Ahmed'
;
  Laboratoire de Mat\'eriaux et Cristallochimie
  Facult\'e des Sciences de Tunis
  Universit\'e de Tunis El Manar
  2092 El Manar Tunis
  Tunisia
;
_database_code_depnum_ccdc_archive     'CCDC 1015075'
_chemical_name_systematic
;
T\'etrasodium cobalt(II) tris[molybdate(VI)]
;
_chemical_name_common     ?
_chemical_formula_moiety     'Co Mo3 Na4 O12'
_chemical_formula_sum     'Co Mo3 Na4 O12'
_chemical_formula_structural     'Na4 Co (Mo O4)3'
_chemical_formula_iupac     'Na4 Co (Mo O4)3'
_chemical_formula_weight     630.71
_chemical_melting_point     ?
_symmetry_cell_setting     monoclinic
_symmetry_space_group_name_H-M     'C 2/c'
_symmetry_space_group_name_Hall     '-C 2yc'
loop_
    _symmetry_equiv_pos_as_xyz
    'x, y, z'
    '-x, y, -z+1/2'
    'x+1/2, y+1/2, z'
    '-x+1/2, y+1/2, -z+1/2'
    '-x, -y, -z'
    'x, -y, z-1/2'
    '-x+1/2, -y+1/2, -z'
    'x+1/2, -y+1/2, z-1/2'
_cell_length_a     12.8770(8)
_cell_length_b     13.4384(9)
_cell_length_c     7.1292(7)
_cell_angle_alpha     90.00
_cell_angle_beta     112.072(6)
_cell_angle_gamma     90.00
_cell_volume     1143.27(15)
_cell_formula_units_Z     4
_cell_measurement_reflns_used     25
_cell_measurement_theta_min     10
_cell_measurement_theta_max     15
_cell_measurement_temperature     298(2)
_exptl_crystal_description     prism
_exptl_crystal_colour     Blue
_exptl_crystal_size_max     0.84
_exptl_crystal_size_mid     0.28
_exptl_crystal_size_min     0.22
_exptl_crystal_density_diffrn     3.664
_exptl_crystal_density_meas     ?
_exptl_crystal_density_method     'not measured'
_exptl_crystal_F_000     1172
_exptl_absorpt_coefficient_mu     4.851
_exptl_absorpt_correction_type     psi-scan
_exptl_absorpt_process_details     '(North <i>et al.</i>, 1968)'
_exptl_absorpt_correction_T_min     0.214
_exptl_absorpt_correction_T_max     0.344
_exptl_special_details     ?
_diffrn_ambient_temperature     298(2)
_diffrn_radiation_type     MoK\a
_diffrn_radiation_wavelength     0.71073
_diffrn_radiation_source     'fine-focus sealed tube'
_diffrn_radiation_monochromator     graphite
_diffrn_measurement_device_type     'Enraf--Nonius CAD-4'
_diffrn_measurement_method     \w/2\q
_diffrn_detector_area_resol_mean     ?
_diffrn_reflns_number     2898
_diffrn_reflns_av_R_equivalents     0.0364
_diffrn_reflns_av_sigmaI/netI     0.0375
_diffrn_reflns_theta_min     2.28
_diffrn_reflns_theta_max     26.97
_diffrn_reflns_theta_full     26.97
_diffrn_measured_fraction_theta_max     1.000
_diffrn_measured_fraction_theta_full     1.000
_diffrn_reflns_limit_h_min     -16
_diffrn_reflns_limit_h_max     16
_diffrn_reflns_limit_k_min     -2
_diffrn_reflns_limit_k_max     17
_diffrn_reflns_limit_l_min     -9
_diffrn_reflns_limit_l_max     9
_diffrn_standards_number     2
_diffrn_standards_interval_count     ?
_diffrn_standards_interval_time     120
_diffrn_standards_decay_%     1.4
loop_
    _diffrn_standard_refln_index_h
    _diffrn_standard_refln_index_k
    _diffrn_standard_refln_index_l
    -8 0 3
    -4 -4 4
_refine_special_details
;
Refinement of <i>F</i>^2^ against ALL reflections. The weighted <i>R</i>-factor
<i>wR</i> and goodness of fit <i>S</i> are based on <i>F</i>^2^, conventional
<i>R</i>-factors <i>R</i> are based on <i>F</i>, with <i>F</i> set to zero for
negative <i>F</i>^2^. The threshold expression of <i>F</i>^2^ >
\s(<i>F</i>^2^) is used only for calculating <i>R</i>-factors(gt) <i>etc</i>.
and is not relevant to the choice of reflections for refinement.
<i>R</i>-factors based on <i>F</i>^2^ are statistically about twice as large
as those based on <i>F</i>, and <i>R</i>- factors based on ALL data will be
even larger.
;
_reflns_number_total     1242
_reflns_number_gt     1156
_reflns_threshold_expression     I>2\s(I)
_refine_ls_structure_factor_coef     Fsqd
_refine_ls_matrix_type     full
_refine_ls_R_factor_all     0.0283
_refine_ls_R_factor_gt     0.0254
_refine_ls_wR_factor_gt     0.0635
_refine_ls_wR_factor_ref     0.0649
_refine_ls_goodness_of_fit_ref     1.115
_refine_ls_restrained_S_all     1.115
_refine_ls_number_reflns     1242
_refine_ls_number_parameters     95
_refine_ls_number_restraints     0
_refine_ls_weighting_scheme     calc
_refine_ls_weighting_details
         'calc w=1/[\s^2^(Fo^2^)+(0.0303P)^2^+3.9296P] where P=(Fo^2^+2Fc^2^)/3'
_atom_sites_solution_primary     direct
_atom_sites_solution_secondary     difmap
_refine_ls_shift/su_max     0.000
_refine_ls_shift/su_mean     0.000
_refine_diff_density_max     1.138
_refine_diff_density_min     -0.814
_refine_ls_extinction_method     'SHELXL97 (Sheldrick, 2008)'
_refine_ls_extinction_coef     0.0136(5)
_refine_ls_extinction_expression
                                  'Fc^*^=kFc[1+0.001xFc^2^\l^3^/sin(2\q)]^-1/4^'
loop_
    _atom_type_symbol
    _atom_type_description
    _atom_type_scat_dispersion_real
    _atom_type_scat_dispersion_imag
    _atom_type_scat_source
    'O' 'O' 0.0106 0.0060
                         'International Tables Vol C Tables 4.2.6.8 and 6.1.1.4'
    'Na' 'Na' 0.0362 0.0249
                         'International Tables Vol C Tables 4.2.6.8 and 6.1.1.4'
    'Co' 'Co' 0.3494 0.9721
                         'International Tables Vol C Tables 4.2.6.8 and 6.1.1.4'
    'Mo' 'Mo' -1.6832 0.6857
                         'International Tables Vol C Tables 4.2.6.8 and 6.1.1.4'
_computing_data_collection
                'CAD-4 EXPRESS (Duisenberg, 1992; Mac\'i\<cek & Yordanov, 1992)'
_computing_cell_refinement
                'CAD-4 EXPRESS (Duisenberg, 1992; Mac\'i\<cek & Yordanov, 1992)'
_computing_data_reduction     'XCAD4 (Harms & Wocadlo, 1995)'
_computing_structure_solution     'SHELXS97 (Sheldrick, 2008)'
_computing_structure_refinement     'SHELXL97 (Sheldrick, 2008)'
_computing_molecular_graphics     'DIAMOND (Brandenburg & Putz, 1999)'
_computing_publication_material     'WinGX (Farrugia, 2012)'
loop_
    _atom_site_type_symbol
    _atom_site_label
    _atom_site_fract_x
    _atom_site_fract_y
    _atom_site_fract_z
    _atom_site_U_iso_or_equiv
    _atom_site_adp_type
    _atom_site_calc_flag
    _atom_site_refinement_flags
    _atom_site_occupancy
    _atom_site_symmetry_multiplicity
    _atom_site_disorder_assembly
    _atom_site_disorder_group
    Mo Mo1 0.0000 0.21721(3) 0.2500 0.01688(16) Uani d S 1 2 . .
    Mo Mo2 0.26106(3) 0.89054(2) 0.37349(4) 0.01710(15) Uani d . 1 1 . .
    Co Co1 0.28417(6) 0.16208(6) 0.37580(10) 0.01443(19) Uani d P 0.503(5) 1 . .
    Na Na1 0.28417(6) 0.16208(6) 0.37580(10) 0.01443(19) Uani d P 0.497(6) 1 . .
    Na Na2 0.0000 0.23993(19) 0.7500 0.0245(5) Uani d S 1 2 . .
    Na Na3 0.0000 0.0000 0.0000 0.0372(6) Uani d S 1 2 . .
    Na Na4 0.5000 0.0060(3) 0.7500 0.0454(7) Uani d S 1 2 . .
    O O1 0.2761(3) 0.8197(2) 0.1715(4) 0.0283(7) Uani d . 1 1 . .
    O O2 0.3244(3) 0.8298(2) 0.6100(4) 0.0264(6) Uani d . 1 1 . .
    O O3 0.1067(3) 0.1352(2) 0.2466(5) 0.0324(7) Uani d . 1 1 . .
    O O4 0.3248(3) 0.0080(3) 0.3900(5) 0.0345(7) Uani d . 1 1 . .
    O O5 0.1179(3) 0.9099(2) 0.3156(5) 0.0290(7) Uani d . 1 1 . .
    O O6 0.0439(2) 0.2916(2) 0.4718(4) 0.0238(6) Uani d . 1 1 . .
loop_
    _atom_site_aniso_label
    _atom_site_aniso_U_11
    _atom_site_aniso_U_22
    _atom_site_aniso_U_33
    _atom_site_aniso_U_12
    _atom_site_aniso_U_13
    _atom_site_aniso_U_23
    Mo1 0.0256(3) 0.0134(2) 0.0097(2) 0.000 0.00436(17) 0.000
    Mo2 0.0212(2) 0.0184(2) 0.0106(2) -0.00135(12) 0.00467(13) 0.00017(11)
    Co1 0.0183(4) 0.0159(4) 0.0092(3) 0.0006(3) 0.0054(3) -0.0009(3)
    Na1 0.0183(4) 0.0159(4) 0.0092(3) 0.0006(3) 0.0054(3) -0.0009(3)
    Na2 0.0248(11) 0.0317(12) 0.0208(11) 0.000 0.0131(9) 0.000
    Na3 0.0506(16) 0.0234(12) 0.0239(13) 0.0014(12) -0.0018(11) -0.0011(11)
    Na4 0.0233(12) 0.0505(18) 0.0527(19) 0.000 0.0031(12) 0.000
    O1 0.0368(16) 0.0338(17) 0.0165(13) -0.0011(14) 0.0124(12) -0.0011(12)
    O2 0.0339(15) 0.0267(15) 0.0142(13) 0.0072(13) 0.0041(11) 0.0009(11)
    O3 0.0363(16) 0.0248(15) 0.0289(16) 0.0052(13) 0.0042(13) -0.0075(13)
    O4 0.0416(18) 0.0309(17) 0.0294(16) -0.0123(15) 0.0114(14) 0.0030(14)
    O5 0.0266(15) 0.0268(15) 0.0329(16) 0.0042(12) 0.0104(13) 0.0043(13)
    O6 0.0306(15) 0.0293(15) 0.0127(12) -0.0020(12) 0.0094(11) -0.0047(11)
_geom_special_details
;
All e.s.d.'s (except the e.s.d. in the dihedral angle between two l.s. planes)
are estimated using the full covariance matrix. The cell e.s.d.'s are taken
into account individually in the estimation of e.s.d.'s in distances, angles
and torsion angles; correlations between e.s.d.'s in cell parameters are only
used when they are defined by crystal symmetry. An approximate (isotropic)
treatment of cell e.s.d.'s is used for estimating e.s.d.'s involving l.s.
planes.
;
loop_
    _geom_bond_atom_site_label_1
    _geom_bond_atom_site_label_2
    _geom_bond_site_symmetry_2
    _geom_bond_distance
    _geom_bond_publ_flag
    Mo1 O3 2 1.769(3) ?
    Mo1 O3 . 1.769(3) ?
    Mo1 O6 . 1.774(3) ?
    Mo1 O6 2 1.774(3) ?
    Mo2 O5 . 1.750(3) ?
    Mo2 O4 1_565 1.762(3) ?
    Mo2 O2 . 1.772(3) ?
    Mo2 O1 . 1.796(3) ?
    Co1 O4 . 2.129(4) ?
    Co1 O2 6_565 2.146(3) ?
    Co1 O3 . 2.149(3) ?
    Co1 O6 7_556 2.159(3) ?
    Co1 O1 6_566 2.164(3) ?
    Co1 O1 4_545 2.237(3) ?
    Na2 O6 2_556 2.361(3) ?
    Na2 O6 . 2.361(3) ?
    Na2 O2 4_546 2.424(3) ?
    Na2 O2 3_445 2.424(3) ?
    Na2 O5 5_566 2.458(4) ?
    Na2 O5 6_566 2.458(4) ?
    Na3 O5 5_565 2.503(3) ?
    Na3 O5 1_545 2.503(3) ?
    Na3 O3 5 2.543(3) ?
    Na3 O3 . 2.543(3) ?
    Na3 O5 6_565 2.646(3) ?
    Na3 O5 2_545 2.646(3) ?
    Na4 O4 2_656 2.706(3) ?
    Na4 O4 . 2.706(3) ?
    Na4 O4 5_656 2.795(4) ?
    Na4 O4 6_556 2.795(4) ?
loop_
    _geom_angle_atom_site_label_1
    _geom_angle_atom_site_label_2
    _geom_angle_atom_site_label_3
    _geom_angle_site_symmetry_1
    _geom_angle_site_symmetry_3
    _geom_angle
    _geom_angle_publ_flag
    O3 Mo1 O3 2 . 102.9(2) ?
    O3 Mo1 O6 2 . 109.14(14) ?
    O3 Mo1 O6 . . 111.98(14) ?
    O3 Mo1 O6 2 2 111.98(14) ?
    O3 Mo1 O6 . 2 109.14(14) ?
    O6 Mo1 O6 . 2 111.42(19) ?
    O5 Mo2 O4 . 1_565 107.81(16) ?
    O5 Mo2 O2 . . 111.10(15) ?
    O4 Mo2 O2 1_565 . 108.20(15) ?
    O5 Mo2 O1 . . 108.10(15) ?
    O4 Mo2 O1 1_565 . 109.90(15) ?
    O2 Mo2 O1 . . 111.66(14) ?
    O4 Co1 O2 . 6_565 87.41(13) ?
    O4 Co1 O3 . . 93.43(13) ?
    O2 Co1 O3 6_565 . 101.57(12) ?
    O4 Co1 O6 . 7_556 93.97(13) ?
    O2 Co1 O6 6_565 7_556 83.55(11) ?
    O3 Co1 O6 . 7_556 171.19(12) ?
    O4 Co1 O1 . 6_566 99.48(13) ?
    O2 Co1 O1 6_565 6_566 166.02(13) ?
    O3 Co1 O1 . 6_566 90.22(12) ?
    O6 Co1 O1 7_556 6_566 83.85(11) ?
    O4 Co1 O1 . 4_545 173.29(12) ?
    O2 Co1 O1 6_565 4_545 90.23(11) ?
    O3 Co1 O1 . 4_545 80.90(12) ?
    O6 Co1 O1 7_556 4_545 92.00(12) ?
    O1 Co1 O1 6_566 4_545 84.19(12) ?
_iucr_refine_instructions_details
;
TITL    raw31 in C 2/c
CELL   0.71073  12.8770  13.4384   7.1292  90.000 112.072  90.000
ZERR     4       0.0008   0.0009   0.0007   0.000   0.006   0.000
LATT  7
SYMM -X,Y, 0.50000-Z
SFAC    O    NA    CO   MO
UNIT    48   16    4    12
MERG    2
L.S.    10
FMAP    2
REM SUMP 1.000 0.002 1. 2 1. 3
ACTA
PLAN    25
EXYZ  CO1 Na1
EADP  CO1 Na1
WGHT    0.030300    3.929600
EXTI    0.013551
FVAR       0.22246    0.50310   0.49690
MO1   4    0.000000    0.217210    0.250000    10.50000    0.02558    0.01339 =
         0.00967    0.00000    0.00436    0.00000
MO2   4    0.261061    0.890538    0.373492    11.00000    0.02118    0.01839 =
         0.01058    0.00017    0.00467   -0.00135
CO1   3    0.284172    0.162080    0.375800    10.50000    0.01834    0.01591 =
         0.00923   -0.00087    0.00540    0.00060
NA1   2    0.284172    0.162080    0.375800    10.50000    0.01834    0.01591 =
         0.00923   -0.00087    0.00540    0.00060
NA2   2    0.000000    0.239931    0.750000    10.50000    0.02485    0.03168 =
         0.02084    0.00000    0.01306    0.00000
NA3   2    0.000000    0.000000    0.000000    10.50000    0.05055    0.02338 =
         0.02386   -0.00109   -0.00178    0.00140
NA4   2    0.500000    0.005977    0.750000    10.50000    0.02329    0.05048 =
         0.05273    0.00000    0.00314    0.00000
O1    1    0.276094    0.819689    0.171532    11.00000    0.03678    0.03383 =
         0.01647   -0.00113    0.01244   -0.00107
O2    1    0.324381    0.829832    0.610027    11.00000    0.03386    0.02668 =
         0.01420    0.00088    0.00410    0.00719
O3    1    0.106704    0.135197    0.246611    11.00000    0.03632    0.02476 =
         0.02895   -0.00751    0.00420    0.00519
O4    1    0.324838    0.007950    0.390044    11.00000    0.04162    0.03088 =
         0.02937    0.00295    0.01143   -0.01232
O5    1    0.117922    0.909864    0.315568    11.00000    0.02660    0.02677 =
         0.03290    0.00427    0.01035    0.00417
O6    1    0.043898    0.291592    0.471845    11.00000    0.03063    0.02926 =
         0.01272   -0.00471    0.00938   -0.00203
HKLF 4
REM     raw31 in C 2/c
REM R1 =  0.0254 for   1156 Fo > 4sig(Fo)  and  0.0283 for all   1242 data
REM     95 parameters refined using      0 restraints
END
WGHT      0.0303      3.9367
REM Highest difference peak  1.138,  deepest hole -0.814,  1-sigma level  0.193
Q1    1   0.1877  0.8932  0.3221  11.00000  0.05    1.14
Q2    1   0.3212  0.8869  0.3922  11.00000  0.05    1.11
Q3    1  -0.0633  0.2171  0.2252  11.00000  0.05    0.96
Q4    1   0.2202  0.1639  0.3520  11.00000  0.05    0.71
Q5    1   0.3751  0.8364  0.5918  11.00000  0.05    0.56
Q6    1   0.3799 -0.0186  0.3883  11.00000  0.05    0.54
Q7    1  -0.0144  0.2810  0.4347  11.00000  0.05    0.51
Q8    1   0.5347 -0.0403  0.8973  11.00000  0.05    0.46
Q9    1   0.0555  0.2621  0.3889  11.00000  0.05    0.40
Q10   1   0.0959  0.2568  0.1667  11.00000  0.05    0.39
Q11   1   0.2441  0.1266  0.2818  11.00000  0.05    0.38
Q12   1   0.2785  0.8502  0.5506  11.00000  0.05    0.38
Q13   1   0.5588  0.0361  0.8922  11.00000  0.05    0.38
Q14   1   0.0415  0.0583  0.1040  11.00000  0.05    0.36
Q15   1   0.1452  0.8687  0.4402  11.00000  0.05    0.36
Q16   1   0.0515  0.2658  0.8934  11.00000  0.05    0.36
Q17   1   0.3613  0.1882  0.3448  11.00000  0.05    0.36
Q18   1   0.2575  0.8202  0.2282  11.00000  0.05    0.35
Q19   1   0.5419 -0.0698  0.7719  11.00000  0.05    0.33
Q20   1   0.3817  0.9089  0.2784  11.00000  0.05    0.31
Q21   1   0.1544  0.1360  0.2133  11.00000  0.05    0.31
Q22   1   0.3371  0.8386  0.2488  11.00000  0.05    0.30
Q23   1   0.0196  0.2251  0.8712  11.00000  0.05    0.30
Q24   1   0.0627 -0.0205  0.1312  11.00000  0.05    0.30
Q25   1   0.5787  0.0208  0.7445  11.00000  0.05    0.30
;
