# Supplementary material for: Crystal structure of alluaudite-type Na4Co(MoO4)3
Source: Acta Crystallogr Sect E Struct Rep Online. 2014 Aug 1;70(Pt 9):i47–8. doi: 10.1107/S1600536814016729 (PMC4186203; doi:10.1107/S1600536814016729)
Supplement: Supplementary file 2 [file e-70-00i47-Isup2.hkl]

#
# h,k,l, Fc-squared, Fo-squared, sigma(Fo-squared) and status flag
#
data_I
_shelx_title '    raw31 in C 2/c'
_shelx_refln_list_code          4
_shelx_F_calc_maximum      558.80
_exptl_crystal_F_000      1172.00
_reflns_d_resolution_high  0.7836
 
loop_
 _symmetry_equiv_pos_as_xyz
 'x, y, z'
 '-x, y, -z+1/2'
 'x+1/2, y+1/2, z'
 '-x+1/2, y+1/2, -z+1/2'
 '-x, -y, -z'
 'x, -y, z-1/2'
 '-x+1/2, -y+1/2, -z'
 'x+1/2, -y+1/2, z-1/2'
 
_cell_length_a    12.8770
_cell_length_b    13.4384
_cell_length_c     7.1292
_cell_angle_alpha  90.000
_cell_angle_beta  112.072
_cell_angle_gamma  90.000
 
_shelx_F_squared_multiplier     1.000
 
loop_
 _refln_index_h
 _refln_index_k
 _refln_index_l
 _refln_F_squared_calc
 _refln_F_squared_meas
 _refln_F_squared_sigma
 _refln_observed_status
   2   0   0    45528.20    45683.68   1318.68 o
   4   0   0   239621.27   209407.83   2469.59 o
   6   0   0      786.84      780.92     44.09 o
   8   0   0    68333.08    60708.13    801.15 o
  10   0   0     1728.06     1550.52    160.20 o
  12   0   0     9234.58     8958.99    225.51 o
  14   0   0      420.49      455.39     33.84 o
   1   1   0      116.65      264.11     14.99 o
   3   1   0    22156.16    22044.90    220.47 o
   5   1   0    37699.13    34965.71    363.06 o
   7   1   0    21461.02    21153.18    274.50 o
   9   1   0     2167.57     2059.03     64.49 o
  11   1   0     7017.48     7053.79    133.57 o
  13   1   0     4700.46     5145.24    128.05 o
  15   1   0     2972.81     3145.32    155.00 o
   0   2   0    22494.62    27102.29   1027.61 o
   2   2   0    13119.15    13808.54    140.82 o
   4   2   0    16386.47    17146.42    125.04 o
   6   2   0     4595.43     4550.65    114.97 o
   8   2   0      220.97      360.94     71.48 o
  10   2   0     4834.65     5001.52    104.66 o
  12   2   0       17.80       53.29     31.69 o
  14   2   0     2970.23     3078.26    110.01 o
   1   3   0     2031.20     1706.13     82.53 o
   3   3   0    24769.54    23849.24    210.46 o
   5   3   0    14395.71    15357.33    188.15 o
   7   3   0    44175.45    41576.47    963.32 o
   9   3   0     2083.74     2013.15     95.11 o
  11   3   0    17310.92    16681.82    495.17 o
  13   3   0      581.81      619.30     43.87 o
   0   4   0    27338.93    32023.22    355.74 o
   2   4   0   228760.89   285609.13  14263.05 o
   4   4   0      841.85      849.11     42.94 o
   6   4   0   116076.03   119441.09    700.13 o
   8   4   0     2672.49     2544.04    141.42 o
  10   4   0    15383.69    14852.39    363.89 o
  12   4   0      451.63      403.15     31.81 o
  14   4   0     4030.09     4409.73    188.00 o
   1   5   0       19.86       41.48     25.25 o
   3   5   0    26177.02    27377.93    266.60 o
   5   5   0    11308.04    11252.80    179.74 o
   7   5   0     1527.78     1369.86     84.51 o
   9   5   0    11920.81    12021.15    294.91 o
  11   5   0      107.07      134.84     72.27 o
  13   5   0    11215.06    11946.77    655.59 o
   0   6   0     3027.11     3241.60    128.61 o
   2   6   0     2678.02     3263.88    152.83 o
   4   6   0     1123.56     1257.37     64.10 o
   6   6   0     7358.90     6416.16    285.95 o
   8   6   0    14011.60    13864.81    247.17 o
  10   6   0     4495.45     4529.92    155.75 o
  12   6   0     3914.91     4182.58    169.87 o
  14   6   0     1726.35     2113.85    115.12 o
   1   7   0    11669.67    11339.44    186.91 o
   3   7   0       83.64       74.05     32.74 o
   5   7   0    28424.48    27786.14    328.90 o
   7   7   0     1895.76     1672.28     84.55 o
   9   7   0    10040.12     9741.04    227.55 o
  11   7   0     1239.60     1265.04     75.96 o
  13   7   0     3829.93     3934.82    180.41 o
   0   8   0    22719.04    23185.04    414.00 o
   2   8   0     1656.16     1882.29     84.77 o
   4   8   0    11636.86    10699.69    512.31 o
   6   8   0     2529.45     2467.95    110.48 o
   8   8   0    11786.71    11100.02    243.41 o
  10   8   0     1161.17     1108.54     63.87 o
  12   8   0     4855.60     5386.96    200.60 o
   1   9   0    10935.54    10901.69    215.43 o
   3   9   0     3597.30     3619.26    129.04 o
   5   9   0     8085.15     8250.48    414.02 o
   7   9   0     4753.74     4794.14    158.38 o
   9   9   0     2880.89     2747.73    140.98 o
  11   9   0     6955.55     6743.60    282.67 o
   0  10   0    28771.42    27998.99    527.63 o
   2  10   0      504.02      603.31     56.21 o
   4  10   0    18130.93    17752.49    305.76 o
   6  10   0     1417.53     1376.12    113.60 o
   8  10   0    12387.87    12365.83    279.81 o
  10  10   0     2886.47     2721.92    150.98 o
  12  10   0     5701.23     6005.91    260.95 o
   1  11   0     5939.27     5650.06    175.17 o
   3  11   0      246.47      348.73     74.54 o
   5  11   0     8828.40     8823.58    446.58 o
   7  11   0      238.59      296.45     58.75 o
   9  11   0     3495.52     3890.92    171.12 o
  11  11   0      628.00      679.76     45.25 o
   0  12   0        0.18      167.31     99.01 o
   2  12   0     3177.49     3096.40    143.96 o
   4  12   0     2114.60     1989.91    103.13 o
   6  12   0      430.49      417.26     34.97 o
   8  12   0     3215.52     2866.51    155.34 o
  10  12   0      519.61      611.67    101.80 o
   1  13   0     1790.76     1934.71    142.80 o
   3  13   0     2167.32     2129.80    105.41 o
   5  13   0      958.40     1013.23     64.44 o
   7  13   0      285.77      371.19     55.22 o
   9  13   0     2869.66     2890.40    139.12 o
   0  14   0     1284.13     1367.49    105.14 o
   2  14   0    35038.11    37507.77    536.91 o
   4  14   0     2062.60     1931.79    110.86 o
   6  14   0    18135.82    19449.08    397.99 o
   8  14   0      354.95      265.07     50.21 o
   1  15   0       49.30       90.70    109.03 o
   3  15   0     1897.82     2155.76    115.20 o
   5  15   0     1651.34     1399.65     84.30 o
   7  15   0     3093.65     3052.89    144.96 o
   0  16   0     4101.77     3991.04    288.39 o
   2  16   0      301.26      204.20     74.93 o
   4  16   0     2296.74     2560.73    126.12 o
   1  17   0      299.61      317.23     50.01 o
 -15   1   1      738.51      857.16     39.31 o
 -13   1   1       11.36        6.76     29.99 o
 -11   1   1     6781.39     6718.02    146.20 o
  -9   1   1      594.87      613.92     21.22 o
  -7   1   1    17778.27    15649.99    142.33 o
  -5   1   1     4083.14     4069.66     68.83 o
  -3   1   1    42548.35    43593.27    707.95 o
  -1   1   1     4067.12     4680.88     56.14 o
   1   1   1    26134.46    27443.82   1193.31 o
   3   1   1     3803.39     3557.69    100.72 o
   5   1   1     2613.72     2053.47     49.81 o
   7   1   1      458.95      479.86     18.57 o
   9   1   1    14911.78    14589.26    175.70 o
  11   1   1     1809.95     1787.75     61.27 o
  13   1   1    12465.45    13414.90    217.03 o
 -14   2   1    12507.63    13199.56    213.60 o
 -12   2   1     6229.79     6363.39    131.60 o
 -10   2   1    16987.99    16969.07    235.30 o
  -8   2   1    10292.32     9714.09    243.52 o
  -6   2   1    25278.90    23607.54    167.89 o
  -4   2   1    19421.47    19655.64    230.98 o
  -2   2   1    26943.79    29051.02    927.78 o
   0   2   1     4427.45     4405.67     84.54 o
   2   2   1    38808.06    40705.34    714.65 o
   4   2   1     5878.30     5249.38     73.15 o
   6   2   1    25647.59    23393.78    357.45 o
   8   2   1     6958.41     6314.07    162.51 o
  10   2   1    11100.07    10845.50    173.62 o
  12   2   1       77.01       31.38     37.17 o
  14   2   1      111.80      220.82     64.79 o
 -15   3   1      971.38     1051.25     55.42 o
 -13   3   1       62.12       46.59     51.89 o
 -11   3   1      413.23      494.21     27.97 o
  -9   3   1     7640.68     7170.92    232.52 o
  -7   3   1       13.18       32.83     61.13 o
  -5   3   1    27178.04    27148.36    251.12 o
  -3   3   1     1131.23     1013.12     44.16 o
  -1   3   1    71772.45    83355.64   7267.71 o
   1   3   1     9201.94     9675.72    221.79 o
   3   3   1    32019.43    31579.68    467.20 o
   5   3   1    13688.03    12706.97    182.80 o
   7   3   1    32722.95    31072.59    638.28 o
   9   3   1     6623.94     6123.35    170.35 o
  11   3   1    12112.14    12399.43    270.23 o
  13   3   1     2640.38     2663.34    138.96 o
 -14   4   1        9.24       -0.51     59.83 o
 -12   4   1     6174.89     6185.58    192.13 o
 -10   4   1      666.00      697.45     48.23 o
  -8   4   1    25883.44    25339.34    304.00 o
  -6   4   1     7083.75     6514.54    136.45 o
  -4   4   1    15565.43    13808.38    176.34 o
  -2   4   1     1334.15     1380.61     57.84 o
   0   4   1    61758.02    71281.09   4496.84 o
   2   4   1       11.61       23.60     44.76 o
   4   4   1     8051.89     7394.59    355.02 o
   6   4   1    12225.96    11691.11    210.95 o
   8   4   1      714.89      663.55     34.95 o
  10   4   1     9130.10     9246.36    222.61 o
  12   4   1       98.28      109.80     32.90 o
  14   4   1     1405.77     1328.95     74.51 o
 -15   5   1        6.98      -40.59     61.71 o
 -13   5   1     2787.17     2805.70    142.66 o
 -11   5   1      741.46      814.38     48.22 o
  -9   5   1     1908.32     2104.75    294.25 o
  -7   5   1        5.83       23.04     43.85 o
  -5   5   1     9181.53     8719.30    211.19 o
  -3   5   1     1687.06     1464.39     61.28 o
  -1   5   1      164.29      155.31     33.19 o
   1   5   1      617.17      554.39     30.61 o
   3   5   1        6.40       21.71     51.73 o
   5   5   1     8731.60     8078.35    200.48 o
   7   5   1       14.32       74.22     37.07 o
   9   5   1      201.42      221.95     43.98 o
  11   5   1     3111.46     3235.85    145.73 o
  13   5   1      549.34      561.14     40.93 o
 -14   6   1     1068.64     1190.54     71.26 o
 -12   6   1    15649.06    15807.67    318.96 o
 -10   6   1     3551.36     3230.84    162.28 o
  -8   6   1    21814.02    20976.34    821.53 o
  -6   6   1     3979.23     3867.12    191.95 o
  -4   6   1    39148.75    39580.58    898.10 o
  -2   6   1     4228.58     4162.05    105.82 o
   0   6   1    29299.16    30037.47    899.61 o
   2   6   1        0.29       37.83     28.19 o
   4   6   1    29956.88    30506.89    706.42 o
   6   6   1     3098.62     3039.81    117.92 o
   8   6   1     7746.89     7696.54    428.10 o
  10   6   1      768.50      727.24     41.69 o
  12   6   1     1318.30     1429.60    116.28 o
 -13   7   1     1209.86      963.94     74.24 o
 -11   7   1      671.58      530.32     35.16 o
  -9   7   1      281.04      310.26     27.31 o
  -7   7   1      322.49      319.46     24.50 o
  -5   7   1     6132.12     6299.50    150.25 o
  -3   7   1     8944.51     8765.11    170.81 o
  -1   7   1    38423.80    41099.30   1324.93 o
   1   7   1    39886.77    41190.75    861.25 o
   3   7   1    53678.12    55305.23    497.10 o
   5   7   1    43880.58    44604.28    447.26 o
   7   7   1    31099.38    30915.59    391.96 o
   9   7   1    11496.86    10976.77    252.09 o
  11   7   1     5369.11     5416.00    197.46 o
  13   7   1     2957.63     3106.90    411.10 o
 -14   8   1     6008.67     6498.08    238.97 o
 -12   8   1      123.66       72.99     68.53 o
 -10   8   1    15747.69    14876.96    300.45 o
  -8   8   1     6754.84     6531.98    179.53 o
  -6   8   1    48415.36    48710.28   1294.44 o
  -4   8   1     5682.71     5452.65    151.32 o
  -2   8   1    57776.20    60171.11   1962.66 o
   0   8   1    12787.22    12771.45    284.24 o
   2   8   1    44776.06    47257.61   1447.45 o
   4   8   1     5531.65     5320.29    332.02 o
   6   8   1     5760.22     5561.45    164.45 o
   8   8   1     6763.75     6799.68    191.86 o
  10   8   1       93.09      171.56     35.12 o
  12   8   1     5220.77     5369.50    806.47 o
 -13   9   1      695.53      662.33    130.11 o
 -11   9   1        8.49       10.07     49.80 o
  -9   9   1      464.86      415.50     66.60 o
  -7   9   1      196.20      406.24    137.11 o
  -5   9   1     8220.74     7843.78    191.30 o
  -3   9   1     3932.88     3963.44    129.56 o
  -1   9   1      250.72      151.75     44.12 o
   1   9   1     1860.66     1750.22     91.19 o
   3   9   1      147.86      177.50     22.67 o
   5   9   1     4755.88     4598.91    155.12 o
   7   9   1      187.53      250.38     45.40 o
   9   9   1      157.19      144.63     54.89 o
  11   9   1       16.36       -9.19    122.05 o
 -12  10   1      570.16      542.90     42.34 o
 -10  10   1    13319.69    12924.16    300.49 o
  -8  10   1     1606.99     1433.60     69.01 o
  -6  10   1    14254.97    13657.78    275.91 o
  -4  10   1     4353.92     4271.68    149.74 o
  -2  10   1    22619.29    22544.99    335.57 o
   0  10   1       45.69      -43.88     57.30 o
   2  10   1    16401.62    16062.00    692.63 o
   4  10   1       15.04      -35.68     48.99 o
   6  10   1     1926.27     1998.41     95.57 o
   8  10   1     6173.43     6246.14    203.16 o
  10  10   1       45.56       -4.04     49.16 o
 -11  11   1        9.00      -41.16     59.00 o
  -9  11   1     3815.00     3646.81    243.17 o
  -7  11   1     4493.35     4562.67    177.47 o
  -5  11   1      500.94      480.17     33.92 o
  -3  11   1    21443.98    21328.01    347.52 o
  -1  11   1     1264.75     1269.57     73.76 o
   1  11   1    40624.30    42783.82    502.94 o
   3  11   1    12840.44    12739.17    276.13 o
   5  11   1    40022.38    39757.87    516.34 o
   7  11   1     9912.81    10062.23    476.58 o
   9  11   1    17122.74    17540.63    366.85 o
 -10  12   1     2321.94     2442.39    120.52 o
  -8  12   1    18055.83    18082.29    809.23 o
  -6  12   1     7617.89     7594.89    230.37 o
  -4  12   1    19239.52    18566.90    458.52 o
  -2  12   1     4700.30     4446.15    215.68 o
   0  12   1    23827.77    23799.69   1131.56 o
   2  12   1     1994.13     2076.96    104.41 o
   4  12   1     7094.30     7102.58    221.57 o
   6  12   1      166.18      250.22     31.49 o
   8  12   1     2589.87     2572.37    134.43 o
  10  12   1      663.91      548.84     45.92 o
  -9  13   1     5685.41     5462.75    276.30 o
  -7  13   1      955.18      870.87     87.88 o
  -5  13   1     5316.03     5318.49    197.37 o
  -3  13   1      952.65      958.86     52.73 o
  -1  13   1    10955.71    10683.14    268.89 o
   1  13   1     4000.74     3849.50    161.71 o
   3  13   1     1585.29     1556.46     94.84 o
   5  13   1      432.75      393.65     80.04 o
   7  13   1     4016.65     4074.34    195.76 o
   9  13   1       75.41      120.45     59.18 o
  -8  14   1     1137.60      943.34     84.46 o
  -6  14   1      908.98      967.64     48.36 o
  -4  14   1     6611.35     6309.50    220.79 o
  -2  14   1     3866.19     3613.72    280.24 o
   0  14   1     2252.24     2081.38    167.10 o
   2  14   1      759.06      825.71    103.63 o
   4  14   1      410.54      306.97     44.19 o
   6  14   1      543.43      579.31     40.99 o
  -7  15   1     2960.98     3272.11    177.15 o
  -5  15   1     5851.36     5891.08    228.72 o
  -3  15   1      713.24      667.05     45.54 o
  -1  15   1    13028.76    12737.51    320.57 o
   1  15   1      256.96      285.75     35.10 o
   3  15   1    18241.38    17815.19    392.80 o
   5  15   1      592.09      644.06     43.89 o
  -4  16   1     4076.52     3815.29    372.06 o
  -2  16   1     2732.80     2755.77    317.00 o
   0  16   1     3855.83     3821.21    188.21 o
   2  16   1      628.45      763.94     51.86 o
   4  16   1     2181.69     2135.42    110.30 o
  -1  17   1       84.61       23.58     68.02 o
 -16   0   2     7563.66     7761.15    291.81 o
 -14   0   2      885.51      964.18     76.91 o
 -12   0   2    31109.06    31141.95    406.48 o
 -10   0   2       10.73       77.56     22.39 o
  -8   0   2   108661.74   101550.48   2296.37 o
  -6   0   2     7449.27     7748.79    127.22 o
  -4   0   2    63723.86    62054.18    476.96 o
  -2   0   2     8218.68     8035.98    103.06 o
   0   0   2    46111.10    51021.24    304.21 o
   2   0   2    21143.84    19218.75    309.25 o
   4   0   2     1666.55     1994.88     72.59 o
   6   0   2    44327.13    41524.49   1181.12 o
   8   0   2       38.15      176.42     21.78 o
  10   0   2    34572.63    33317.66    437.28 o
  12   0   2     1185.84     1028.66     62.58 o
 -15   1   2      573.91      791.27     33.85 o
 -13   1   2      111.65      138.48     23.40 o
 -11   1   2     2251.81     2100.70     70.73 o
  -9   1   2     6313.62     6425.56    113.60 o
  -7   1   2    21185.83    18828.54    156.96 o
  -5   1   2     7434.33     6564.19    101.93 o
  -3   1   2    79226.85    83481.83   2876.58 o
  -1   1   2   103747.29   108512.03   7835.02 o
   1   1   2    66614.28    65891.19   4610.46 o
   3   1   2    19026.09    18274.91    502.11 o
   5   1   2    34885.46    31196.17    410.49 o
   7   1   2    10340.53    10439.73    171.77 o
   9   1   2     5279.71     5165.71    113.20 o
  11   1   2     1180.54     1113.65     44.54 o
  13   1   2     1344.01     1546.33     58.44 o
 -16   2   2       27.16      -20.42     39.92 o
 -14   2   2     4232.47     4131.17    119.15 o
 -12   2   2     4093.12     3905.71    104.17 o
 -10   2   2     3695.28     3761.98     88.13 o
  -8   2   2    18967.45    18619.10    171.07 o
  -6   2   2    19960.39    20112.55    210.73 o
  -4   2   2    10988.34    10906.17    100.20 o
  -2   2   2    21038.51    23661.25    505.64 o
   0   2   2    16240.59    17619.21    861.64 o
   2   2   2     4179.47     4056.52     65.52 o
   4   2   2    20108.20    19943.89    395.68 o
   6   2   2     6779.96     6776.07    172.91 o
   8   2   2     2936.97     3060.79     92.01 o
  10   2   2     6471.79     6333.56    135.42 o
  12   2   2     2580.83     2723.07    121.34 o
 -15   3   2     2163.62     2443.68    239.15 o
 -13   3   2        1.20       -0.20     45.48 o
 -11   3   2     4270.50     4090.43    137.84 o
  -9   3   2    12991.07    12190.40    350.93 o
  -7   3   2      745.93      954.44     51.96 o
  -5   3   2    58943.92    60575.32   1902.46 o
  -3   3   2      421.81      487.87     71.80 o
  -1   3   2   100728.86   109494.80  19636.09 o
   1   3   2     4856.36     5558.08    109.31 o
   3   3   2    77240.62    80114.99   5084.74 o
   5   3   2     4022.40     4267.74    114.67 o
   7   3   2    32327.52    30093.20   1220.05 o
   9   3   2      438.35      358.46     62.54 o
  11   3   2     1815.93     1967.59     94.08 o
  13   3   2     1287.97     1432.48     93.14 o
 -14   4   2    13398.37    13755.65    436.77 o
 -12   4   2     1663.79     1725.62     83.92 o
 -10   4   2    31272.25    30590.92    595.80 o
  -8   4   2     5315.96     5224.67    135.01 o
  -6   4   2    59009.52    61273.73   2621.67 o
  -4   4   2     6837.36     6779.36    165.24 o
  -2   4   2     7805.84     6680.88    142.90 o
   0   4   2      424.75      224.79     15.05 o
   2   4   2     6393.22     6369.79    130.06 o
   4   4   2    25549.67    25021.26   1120.84 o
   6   4   2      258.98      418.95     25.39 o
   8   4   2    22709.09    22456.97    516.40 o
  10   4   2     2802.32     2606.70    128.64 o
  12   4   2    13543.30    14282.33    332.10 o
 -15   5   2     4968.75     5381.00    208.28 o
 -13   5   2     1289.83     1487.40    108.99 o
 -11   5   2    11821.59    11409.87    244.42 o
  -9   5   2    16559.24    15647.40    259.64 o
  -7   5   2    41027.01    41217.69   1729.46 o
  -5   5   2    10069.79     9641.25    333.99 o
  -3   5   2    64391.63    70575.91   3775.12 o
  -1   5   2    22599.13    22645.36    845.24 o
   1   5   2    63819.44    72452.42   4385.09 o
   3   5   2     5006.39     4699.55    149.94 o
   5   5   2    46188.32    47728.29    676.67 o
   7   5   2     9267.74     8458.30    196.95 o
   9   5   2    11608.47    11479.33    255.05 o
  11   5   2     1888.79     2105.02    101.53 o
 -14   6   2      729.41      882.32     85.07 o
 -12   6   2     2128.97     2045.69    131.93 o
 -10   6   2     1222.55     1221.64     73.81 o
  -8   6   2      405.62      443.11     25.87 o
  -6   6   2     4822.87     4904.77    129.61 o
  -4   6   2      182.25      248.37     28.62 o
  -2   6   2    11291.69    12424.18    194.79 o
   0   6   2     4819.94     5126.10    254.40 o
   2   6   2      612.38      747.68     64.39 o
   4   6   2     2899.01     3131.42    137.47 o
   6   6   2     1602.68     1696.71     92.00 o
   8   6   2     2095.79     2050.60    203.79 o
  10   6   2      328.58      271.40     40.89 o
  12   6   2        8.28      -17.26     60.90 o
 -13   7   2     4100.11     4670.59    181.13 o
 -11   7   2     1852.32     1848.73    136.40 o
  -9   7   2     6770.81     6419.33    218.33 o
  -7   7   2     9896.08     9463.62    199.29 o
  -5   7   2     8324.34     7809.34    169.55 o
  -3   7   2    60424.24    63857.88   4134.33 o
  -1   7   2     5446.02     5118.15    136.33 o
   1   7   2    55200.45    59773.55   2064.86 o
   3   7   2     7422.68     7226.47    169.31 o
   5   7   2    25825.08    25919.42    531.11 o
   7   7   2     8473.28     8528.86    212.08 o
   9   7   2     3035.17     3044.85    140.99 o
  11   7   2     2571.59     2833.85    126.82 o
 -14   8   2     2511.89     2496.62    132.12 o
 -12   8   2     2096.08     2078.37    107.80 o
 -10   8   2      698.93      690.74     39.81 o
  -8   8   2     1467.30     1311.22    129.91 o
  -6   8   2     2178.70     2116.26    104.21 o
  -4   8   2     1983.28     2002.94     93.24 o
  -2   8   2      361.74      411.58     34.72 o
   0   8   2      566.52      456.04     27.25 o
   2   8   2     4695.40     4658.90    142.29 o
   4   8   2     2780.09     2663.21    121.34 o
   6   8   2     1190.33     1160.37     57.34 o
   8   8   2      451.09      470.88     32.98 o
  10   8   2     1196.74     1247.16     69.68 o
 -13   9   2    12541.84    12896.14    322.30 o
 -11   9   2     4701.66     4567.78    179.37 o
  -9   9   2    21122.45    20767.65    350.59 o
  -7   9   2     2843.75     2786.47    126.92 o
  -5   9   2    18502.43    19065.58    303.37 o
  -3   9   2     2375.75     2164.76    105.89 o
  -1   9   2    47123.08    51295.01    863.67 o
   1   9   2     2952.48     2800.32    116.72 o
   3   9   2    24772.94    25447.39    586.16 o
   5   9   2     1023.49      967.25     48.46 o
   7   9   2    14886.60    14944.75    349.81 o
   9   9   2     2109.86     2247.94    179.26 o
  11   9   2    11118.24    11389.42    308.14 o
 -12  10   2     2428.25     2486.38    118.99 o
 -10  10   2      193.44      172.64     37.07 o
  -8  10   2      652.53      774.65     66.03 o
  -6  10   2      141.65      131.89     32.11 o
  -4  10   2     1170.24     1148.95     57.85 o
  -2  10   2       24.45       30.10     48.51 o
   0  10   2       79.96      198.92     29.89 o
   2  10   2        0.56       -6.31     49.25 o
   4  10   2       14.45       73.54     47.22 o
   6  10   2      451.34      505.83     68.31 o
   8  10   2      400.52      454.66    197.78 o
  10  10   2      631.56      652.72     45.70 o
 -11  11   2     2765.22     2804.84    215.76 o
  -9  11   2     1417.30     1262.99     65.61 o
  -7  11   2     7739.26     7843.41    227.29 o
  -5  11   2     2447.59     2289.06    111.52 o
  -3  11   2    12624.59    12912.34    268.35 o
  -1  11   2     2095.68     2009.89    112.41 o
   1  11   2    19278.39    19614.54    339.37 o
   3  11   2     2880.53     2986.37    137.82 o
   5  11   2     8055.37     8088.50    233.11 o
   7  11   2      375.43      364.33     35.48 o
   9  11   2     5158.66     5274.52    210.15 o
 -10  12   2     1416.29     1528.50     81.95 o
  -8  12   2      688.23      579.04     41.19 o
  -6  12   2     5078.43     5251.20    197.51 o
  -4  12   2      490.27      513.46     32.95 o
  -2  12   2     2068.01     1931.65    155.30 o
   0  12   2     1791.54     1704.34    124.92 o
   2  12   2     1208.96     1176.35     67.52 o
   4  12   2     2462.45     2314.92    189.86 o
   6  12   2      198.18      195.47     58.48 o
   8  12   2     1669.96     1768.92     97.85 o
  -9  13   2     2121.50     2128.13    190.20 o
  -7  13   2     8013.71     7729.22    240.02 o
  -5  13   2     2628.10     2593.44    126.59 o
  -3  13   2     5341.56     5077.14    193.37 o
  -1  13   2      855.92      895.83     52.67 o
   1  13   2     4705.84     4445.88    182.50 o
   3  13   2     2572.22     2799.56    145.19 o
   5  13   2     6488.62     6366.46    224.52 o
   7  13   2     2415.26     2497.37    132.15 o
  -8  14   2       13.31        5.45     64.76 o
  -6  14   2     5880.27     5559.05    230.00 o
  -4  14   2      272.21      351.67     41.66 o
  -2  14   2     2404.73     2503.27    113.91 o
   0  14   2     1426.09     1435.61     95.84 o
   2  14   2     1664.87     1770.27    263.74 o
   4  14   2     1654.39     1728.06    121.58 o
   6  14   2       42.84      128.29     75.21 o
  -7  15   2     1539.58     1448.16    104.76 o
  -5  15   2     8974.30     9543.94    305.79 o
  -3  15   2     3665.15     3745.52    177.97 o
  -1  15   2     8585.98     9576.99    278.53 o
   1  15   2     5009.27     5080.32    238.25 o
   3  15   2     7625.97     7795.42    306.86 o
   5  15   2     2575.54     2650.22    269.71 o
  -4  16   2     3486.68     3480.44    182.26 o
  -2  16   2     1997.89     2064.64    116.20 o
   0  16   2     1864.72     1777.82     97.15 o
   2  16   2     2386.22     2335.23    129.87 o
 -15   1   3    11775.64    12457.34    210.47 o
 -13   1   3     2359.66     2483.44     86.34 o
 -11   1   3    19406.44    19240.42    208.19 o
  -9   1   3      442.53      446.26     17.94 o
  -7   1   3     8907.95     8481.66    200.90 o
  -5   1   3     2316.11     2249.74     50.78 o
  -3   1   3       87.06      272.59     18.91 o
  -1   1   3     3792.31     4207.03     78.55 o
   1   1   3    20653.23    21143.94    699.26 o
   3   1   3      515.63      514.61     19.27 o
   5   1   3    15218.04    14356.83    167.94 o
   7   1   3       58.35      176.55     22.35 o
   9   1   3    10323.08    10179.60    251.46 o
  11   1   3      205.50      210.31     23.89 o
 -16   2   3        5.92       22.09     40.81 o
 -14   2   3       14.48      -31.10     54.72 o
 -12   2   3     2566.37     2678.89     88.13 o
 -10   2   3     4309.28     4256.80     92.66 o
  -8   2   3    29805.68    28816.02    333.04 o
  -6   2   3     7117.99     6992.30    106.33 o
  -4   2   3    21769.96    23344.57    345.00 o
  -2   2   3     1532.35     1594.28     59.61 o
   0   2   3    15237.85    15954.18    513.04 o
   2   2   3       79.31      148.79     13.13 o
   4   2   3     8893.67     8850.51    157.49 o
   6   2   3     8546.23     8337.04    183.39 o
   8   2   3    10221.49    10189.77    216.34 o
  10   2   3     2936.91     2980.36     98.96 o
  12   2   3     8410.58     8626.30    186.83 o
 -15   3   3     2120.24     2343.90    189.08 o
 -13   3   3    13141.82    12931.44    276.76 o
 -11   3   3     4256.16     4141.09    159.69 o
  -9   3   3    29378.86    29389.25    542.10 o
  -7   3   3    17510.14    17321.40    335.02 o
  -5   3   3    34407.50    36433.15   2141.41 o
  -3   3   3    10146.50    10952.35    353.12 o
  -1   3   3    42381.46    44340.08   6134.28 o
   1   3   3     9944.66    10670.26    422.65 o
   3   3   3    19662.47    19345.04   1155.87 o
   5   3   3        2.71       56.30     35.74 o
   7   3   3    11499.95    11017.65    268.69 o
   9   3   3      125.67      112.09     31.45 o
  11   3   3      729.09      695.19     50.43 o
 -14   4   3      356.96      399.42     57.15 o
 -12   4   3     5898.13     5701.17    179.81 o
 -10   4   3       79.21      120.81     46.36 o
  -8   4   3    17346.29    17386.52    560.11 o
  -6   4   3      461.26      400.63     24.20 o
  -4   4   3     4081.76     4411.14    110.63 o
  -2   4   3    48454.21    52337.63   4355.95 o
   0   4   3      962.03     1027.20     51.71 o
   2   4   3    34826.24    37256.76   2860.62 o
   4   4   3     5798.34     5911.71    147.69 o
   6   4   3    19070.57    18698.47    580.02 o
   8   4   3     1304.26     1270.80     91.67 o
  10   4   3     6111.32     6540.15    277.62 o
 -15   5   3      734.24      923.12     70.48 o
 -13   5   3     4930.00     4808.43    177.20 o
 -11   5   3      714.44      660.43     36.96 o
  -9   5   3      439.29      427.82     38.47 o
  -7   5   3     2100.73     2044.10     89.69 o
  -5   5   3       54.09       48.25     25.37 o
  -3   5   3     9390.31     9795.55    259.43 o
  -1   5   3     1372.87     1700.74    176.77 o
   1   5   3      327.08      306.93     21.67 o
   3   5   3     4491.36     4465.17    199.14 o
   5   5   3      142.53      118.30     28.67 o
   7   5   3     3309.22     3137.91    204.93 o
   9   5   3      372.76      388.50     33.41 o
  11   5   3     2159.66     2273.58    113.47 o
 -14   6   3      277.31      304.20     55.21 o
 -12   6   3     1389.34     1455.98    133.92 o
 -10   6   3     2116.71     2213.76    103.57 o
  -8   6   3     1505.46     1544.63     76.77 o
  -6   6   3    16052.75    16351.57    247.87 o
  -4   6   3     3550.73     3652.38    179.53 o
  -2   6   3    36876.61    38300.37   2187.82 o
   0   6   3     1223.16     1162.56     74.56 o
   2   6   3    29503.72    30533.68   1364.52 o
   4   6   3     1464.26     1489.69     73.96 o
   6   6   3    21635.55    21212.67    405.65 o
   8   6   3     2662.94     2705.29    134.02 o
  10   6   3     9622.59     9948.84    280.22 o
 -15   7   3     2034.87     2187.51    129.10 o
 -13   7   3     4613.43     4640.59    187.75 o
 -11   7   3     6433.98     6244.47    311.15 o
  -9   7   3    20875.89    20105.32    323.16 o
  -7   7   3    37054.02    37518.48   1893.81 o
  -5   7   3    59329.36    61320.56   4063.96 o
  -3   7   3    56951.52    59605.59   5264.75 o
  -1   7   3    52144.32    56414.07   3593.98 o
   1   7   3    22699.12    23359.95   1504.37 o
   3   7   3     7344.07     7610.12    246.31 o
   5   7   3     1028.72      946.57    102.16 o
   7   7   3     1127.07     1139.49     67.06 o
   9   7   3        9.28       25.99     56.04 o
 -14   8   3     4096.61     4180.32    187.39 o
 -12   8   3        6.40      -53.40     53.83 o
 -10   8   3     6447.96     6361.51    193.85 o
  -8   8   3      248.05      253.64     26.67 o
  -6   8   3    13200.33    13329.21    619.94 o
  -4   8   3    22089.50    23358.54    707.57 o
  -2   8   3     1064.35     1071.04     77.08 o
   0   8   3    48804.21    52862.94   2979.58 o
   2   8   3     4811.87     4448.43    155.92 o
   4   8   3    42659.09    44571.76    572.53 o
   6   8   3     4511.74     4207.05    165.43 o
   8   8   3    14481.33    14645.36    417.45 o
  10   8   3      919.16      838.83     48.67 o
 -13   9   3      344.90      274.83     34.65 o
 -11   9   3      400.05      445.84     35.05 o
  -9   9   3       35.80      -15.21     48.01 o
  -7   9   3     1806.58     1786.21     89.66 o
  -5   9   3      565.12      548.09     31.79 o
  -3   9   3     1647.98     1735.57     85.81 o
  -1   9   3      535.88      559.75     36.59 o
   1   9   3      809.60      824.77    108.38 o
   3   9   3     2026.63     2325.45    269.81 o
   5   9   3     1044.44     1039.21     70.69 o
   7   9   3      611.46      594.16     60.85 o
   9   9   3       78.77      137.89     59.85 o
 -12  10   3       84.58      184.25     55.30 o
 -10  10   3     7350.56     7029.65    240.11 o
  -8  10   3      230.04      326.57     78.37 o
  -6  10   3     2223.35     1971.50    100.97 o
  -4  10   3     5911.67     5739.03    179.08 o
  -2  10   3       15.85       44.38     46.79 o
   0  10   3    25891.79    26720.44    396.35 o
   2  10   3     2562.64     2730.28    134.48 o
   4  10   3    14527.44    14431.54    752.19 o
   6  10   3     1937.27     1954.11    161.09 o
   8  10   3    10785.01    11167.23    299.79 o
 -11  11   3    13416.42    12854.81    325.75 o
  -9  11   3     4884.48     4871.83    186.99 o
  -7  11   3    32264.46    32091.65   1773.26 o
  -5  11   3    15087.76    14165.70    776.07 o
  -3  11   3    42202.64    44211.75   1883.41 o
  -1  11   3     7793.81     7578.06    221.90 o
   1  11   3    22672.63    23674.03    850.25 o
   3  11   3      211.38      206.08     46.01 o
   5  11   3     7177.73     7294.05    507.20 o
   7  11   3     1188.98     1305.82     83.00 o
 -10  12   3     1008.79     1146.05    115.44 o
  -8  12   3      121.66      186.63     66.44 o
  -6  12   3     3920.08     4177.68    278.59 o
  -4  12   3      923.20      980.02    100.26 o
  -2  12   3    11397.14    11507.07    280.02 o
   0  12   3     1067.99     1011.33    128.31 o
   2  12   3    13430.58    13957.15    315.29 o
   4  12   3     4470.45     4270.31    192.98 o
   6  12   3    12278.97    12167.51    630.15 o
  -9  13   3     7195.87     7398.54    243.12 o
  -7  13   3      384.12      349.96     35.09 o
  -5  13   3      740.99      668.62     42.19 o
  -3  13   3     2755.19     2684.89    201.25 o
  -1  13   3     4347.47     3940.46    353.92 o
   1  13   3     1450.88     1285.22     91.28 o
   3  13   3     5108.43     4926.10    205.09 o
   5  13   3      206.35       94.32    136.79 o
  -8  14   3     1293.29     1259.26     93.42 o
  -6  14   3       59.73       98.58     67.30 o
  -4  14   3       17.90       26.66     74.16 o
  -2  14   3      607.84      554.60     40.92 o
   0  14   3     3125.09     3137.44    162.39 o
   2  14   3     4433.09     4128.28    194.65 o
   4  14   3     1015.88      974.55     57.94 o
  -7  15   3      220.23      195.49    106.26 o
  -5  15   3    14579.82    14254.23    586.82 o
  -3  15   3      710.60      601.35     45.18 o
  -1  15   3    12116.32    12130.97    330.01 o
   1  15   3       66.39       25.11    103.38 o
   3  15   3     7774.30     7610.15    268.25 o
  -4  16   3      669.10      693.89     95.67 o
  -2  16   3     2417.50     2321.14    131.43 o
   0  16   3      435.64      497.59     57.36 o
 -16   0   4     1497.03     1441.74     77.47 o
 -14   0   4     4584.25     4882.05    177.83 o
 -12   0   4      560.92      608.83     33.46 o
 -10   0   4    36181.96    34380.77    388.76 o
  -8   0   4       90.16       71.81     35.59 o
  -6   0   4    72384.60    71668.81    587.84 o
  -4   0   4    15667.96    16662.35    231.07 o
  -2   0   4   312253.66   270472.47   1244.42 o
   0   0   4    20019.44    21958.85    322.60 o
   2   0   4   193574.91   183128.73   4334.77 o
   4   0   4     3344.67     3344.50    118.23 o
   6   0   4    49294.46    46761.49    617.00 o
   8   0   4      532.74      540.84     34.10 o
  10   0   4    10304.36    10700.92    275.49 o
 -15   1   4     4159.98     4120.49    123.24 o
 -13   1   4     5588.41     5662.97    129.18 o
 -11   1   4     2727.50     2818.11     82.74 o
  -9   1   4    14892.71    15062.55    202.91 o
  -7   1   4    10475.17     9969.56    192.55 o
  -5   1   4    15186.74    15685.58    148.34 o
  -3   1   4     3809.78     3880.18    128.23 o
  -1   1   4     6135.41     6779.08    154.72 o
   1   1   4     3970.79     4244.15     90.44 o
   3   1   4     6924.17     6783.57    280.24 o
   5   1   4     8958.30     8973.83    139.40 o
   7   1   4     2313.70     2362.00     88.43 o
   9   1   4     4520.32     4348.89    121.56 o
 -16   2   4     2930.59     3233.45    111.43 o
 -14   2   4       83.24      138.27     26.99 o
 -12   2   4     4125.09     4105.13    105.07 o
 -10   2   4      306.80      324.27     17.77 o
  -8   2   4     3372.82     3659.31     81.24 o
  -6   2   4     4083.23     4284.65     84.90 o
  -4   2   4     4382.48     4643.12     80.63 o
  -2   2   4     4534.76     4883.97     89.65 o
   0   2   4     8766.80     9691.30    294.43 o
   2   2   4    10177.81    10306.16    363.68 o
   4   2   4     4994.10     5007.99    101.74 o
   6   2   4     1083.86     1058.43     42.70 o
   8   2   4     4744.94     4709.60    176.33 o
  10   2   4        7.51       52.07     45.98 o
 -15   3   4      409.75      395.01     36.46 o
 -13   3   4     8886.82     8419.02    226.18 o
 -11   3   4     1719.41     1659.44     88.72 o
  -9   3   4    30480.88    30288.95    416.08 o
  -7   3   4     1594.81     1786.60     87.48 o
  -5   3   4    18666.37    19164.50    327.34 o
  -3   3   4      261.25      354.05     22.34 o
  -1   3   4     7408.78     7463.95    539.99 o
   1   3   4     6620.77     6783.14    156.17 o
   3   3   4     2765.50     2781.15    109.36 o
   5   3   4    13971.89    13994.44    548.08 o
   7   3   4     3397.45     2990.59    169.77 o
   9   3   4    10528.57    10838.28    266.34 o
 -14   4   4     1240.49     1284.69     69.06 o
 -12   4   4     8053.28     7986.60    216.25 o
 -10   4   4      842.54      840.22    124.09 o
  -8   4   4    40411.84    40692.48   1484.28 o
  -6   4   4     1899.38     1978.78     89.07 o
  -4   4   4   105863.32   113128.87  11720.74 o
  -2   4   4     9240.80    10102.91    195.84 o
   0   4   4   100247.88   106378.80  16008.32 o
   2   4   4     5331.47     6078.38    300.42 o
   4   4   4    77128.63    79348.85   5087.16 o
   6   4   4     1745.15     1733.64    144.10 o
   8   4   4    16855.11    16571.77    720.64 o
  10   4   4       45.14      -25.13     65.34 o
 -15   5   4     8085.38     8549.93    398.69 o
 -13   5   4      408.20      468.34     88.32 o
 -11   5   4    13387.06    13102.18    270.07 o
  -9   5   4       19.38      -49.41     49.41 o
  -7   5   4    23318.71    24360.66    651.67 o
  -5   5   4     8900.74     8843.06    185.67 o
  -3   5   4     5679.02     5996.19    152.81 o
  -1   5   4     1604.38     1821.08    117.45 o
   1   5   4    10569.02    10927.36    714.56 o
   3   5   4     1898.89     2073.95    105.93 o
   5   5   4     2949.27     2842.33    124.61 o
   7   5   4     4292.80     3938.95    166.73 o
   9   5   4        0.78       94.79     50.58 o
 -14   6   4     3145.20     3131.38    160.61 o
 -12   6   4     1202.33     1452.04     84.72 o
 -10   6   4     8403.66     8566.17    223.94 o
  -8   6   4     5316.95     5090.19    281.89 o
  -6   6   4     5488.63     5593.51    153.54 o
  -4   6   4        9.37       43.02     59.92 o
  -2   6   4      481.54      556.20     31.79 o
   0   6   4     1062.64     1213.95     66.57 o
   2   6   4       16.37       51.84     42.75 o
   4   6   4      945.36      961.30    167.84 o
   6   6   4     8493.53     8371.31    380.37 o
   8   6   4     3913.36     3913.26    166.58 o
 -13   7   4     1151.93     1327.80     75.88 o
 -11   7   4     7967.68     7754.33    263.39 o
  -9   7   4     1382.03     1401.66    112.24 o
  -7   7   4    16048.71    16551.67    284.98 o
  -5   7   4     1152.81     1064.70     61.54 o
  -3   7   4    24902.57    25445.38    676.24 o
  -1   7   4     2227.71     2157.98    111.03 o
   1   7   4      355.63      381.20     32.99 o
   3   7   4     9606.52     9435.14    230.59 o
   5   7   4      684.22      736.24     38.96 o
   7   7   4     7230.15     7063.43    238.85 o
   9   7   4      277.37      259.55     49.83 o
 -14   8   4     1650.14     1837.53     98.42 o
 -12   8   4      924.33      863.67     43.92 o
 -10   8   4     6143.43     6093.98    195.28 o
  -8   8   4      501.30      528.16     77.75 o
  -6   8   4     9053.06     9607.54    595.85 o
  -4   8   4     3376.49     3786.81    140.20 o
  -2   8   4    13188.10    14461.00    275.62 o
   0   8   4     1644.03     1792.53     93.59 o
   2   8   4     9767.23    10051.78    456.37 o
   4   8   4     3742.02     3731.00    163.05 o
   6   8   4     5524.17     5983.34    400.93 o
   8   8   4     2258.98     2246.55    169.20 o
 -13   9   4     6951.79     6629.97    230.61 o
 -11   9   4      585.15      575.42     37.81 o
  -9   9   4     8290.24     7718.88    228.29 o
  -7   9   4     2997.79     3090.17    432.47 o
  -5   9   4     6665.61     6698.46    198.11 o
  -3   9   4     6965.55     7270.18    203.96 o
  -1   9   4     7006.81     7309.50    206.25 o
   1   9   4     3131.51     3132.17    142.88 o
   3   9   4     5875.04     6237.11    470.75 o
   5   9   4     1326.86     1376.45    207.45 o
   7   9   4     3326.64     3205.06    162.51 o
 -12  10   4     2161.61     2274.15    166.71 o
 -10  10   4     8586.24     8518.29    295.58 o
  -8  10   4     3855.07     3484.58    240.05 o
  -6  10   4     9126.27     8923.48    421.61 o
  -4  10   4     1032.92      950.16     55.33 o
  -2  10   4    17116.70    17787.35    337.60 o
   0  10   4      822.72      828.67     52.60 o
   2  10   4     9984.60    10132.94    450.72 o
   4  10   4      202.49      203.58     37.43 o
   6  10   4    10710.90    10956.09    289.89 o
 -11  11   4     2054.94     2021.18    197.67 o
  -9  11   4     1165.72     1128.34     67.04 o
  -7  11   4     5871.93     5603.07    202.30 o
  -5  11   4      318.09      509.25    123.10 o
  -3  11   4     3325.61     3521.90    155.93 o
  -1  11   4     1986.42     2088.11    104.68 o
   1  11   4     1735.43     1728.29     96.47 o
   3  11   4     5582.37     5445.72    248.96 o
   5  11   4        5.21      -37.61    116.90 o
 -10  12   4     2270.82     2058.95    116.33 o
  -8  12   4      332.86      345.28    114.19 o
  -6  12   4     2823.57     2592.28    125.32 o
  -4  12   4       13.32       16.90     92.15 o
  -2  12   4      155.83      211.89     27.89 o
   0  12   4     3750.98     3904.96    277.41 o
   2  12   4     1248.53     1044.28     61.47 o
   4  12   4      113.35      120.06     59.54 o
  -9  13   4        3.07       77.61    113.26 o
  -7  13   4     1431.26     1100.01     79.47 o
  -5  13   4      931.05      969.61     66.38 o
  -3  13   4      745.61      747.52     46.56 o
  -1  13   4     1480.53     1394.90     76.43 o
   1  13   4     1450.30     1465.40     97.04 o
   3  13   4      548.64      529.46     44.94 o
  -8  14   4    11931.35    11986.15    335.48 o
  -6  14   4     1414.45     1458.81     77.64 o
  -4  14   4    18152.31    19045.53    476.64 o
  -2  14   4     1397.20     1313.37     68.50 o
   0  14   4    25614.19    26333.91    485.89 o
   2  14   4      924.62      929.64     53.77 o
  -5  15   4     2250.10     2239.72    125.21 o
  -3  15   4      506.56      411.03     97.14 o
  -1  15   4      278.66      285.91     56.53 o
 -15   1   5      280.59      262.74     31.44 o
 -13   1   5     1509.96     1458.07     58.39 o
 -11   1   5       58.27       26.51     28.16 o
  -9   1   5     8829.75     8611.08    132.52 o
  -7   1   5      990.33      992.11     38.99 o
  -5   1   5    13529.38    13832.52    153.45 o
  -3   1   5      176.33      214.25     14.14 o
  -1   1   5    23396.03    23936.60    744.34 o
   1   1   5     2311.00     2134.84     69.31 o
   3   1   5     7909.90     8212.48    136.25 o
   5   1   5       22.78       31.28     32.63 o
   7   1   5     4513.97     4307.26    119.83 o
   9   1   5      112.73      134.66     46.88 o
 -14   2   5     7431.69     7517.33    158.66 o
 -12   2   5    14596.93    14775.99    201.36 o
 -10   2   5     6723.45     6535.48    122.93 o
  -8   2   5    23900.88    24255.08    273.57 o
  -6   2   5     7924.47     8131.41    121.65 o
  -4   2   5    11004.76    11770.35    151.88 o
  -2   2   5     8404.35     8626.80    139.18 o
   0   2   5    15913.28    16507.02    415.57 o
   2   2   5      715.65      726.75     27.29 o
   4   2   5     6327.66     6521.56    401.93 o
   6   2   5     3238.57     3029.81    100.25 o
   8   2   5     7042.91     7050.79    286.64 o
 -15   3   5       49.45        5.99     68.20 o
 -13   3   5      967.58     1026.64     52.05 o
 -11   3   5     1421.66     1270.07    124.22 o
  -9   3   5        5.27       27.02     65.57 o
  -7   3   5     5349.98     5406.16    197.96 o
  -5   3   5       54.54      128.21     21.86 o
  -3   3   5    25388.76    26969.34   1697.69 o
  -1   3   5      407.38      421.19     43.32 o
   1   3   5    14333.34    14511.86    776.06 o
   3   3   5     2299.46     2325.56    177.80 o
   5   3   5    18915.51    18756.65   1110.33 o
   7   3   5     2524.94     2477.22    181.53 o
   9   3   5     7631.17     7332.43    249.07 o
 -14   4   5     1876.97     2010.92    175.03 o
 -12   4   5       79.63       99.91     44.84 o
 -10   4   5    12697.74    12987.88    315.80 o
  -8   4   5     1128.54     1200.21     63.42 o
  -6   4   5    12069.52    11997.21    549.88 o
  -4   4   5      851.10      899.27     49.35 o
  -2   4   5    15470.33    16817.37    501.05 o
   0   4   5     1095.55     1153.14     66.27 o
   2   4   5     9824.31    10271.38    667.77 o
   4   4   5      295.95      408.31     37.02 o
   6   4   5     2626.62     2425.72    129.73 o
   8   4   5     3158.75     3214.06    167.99 o
 -15   5   5      700.58      859.33     85.45 o
 -13   5   5      242.64      203.17     66.25 o
 -11   5   5     2272.76     2317.52    121.91 o
  -9   5   5      661.93      664.75     36.87 o
  -7   5   5     2846.68     3001.00    122.45 o
  -5   5   5      407.48      454.10     30.87 o
  -3   5   5     3053.66     3393.23    128.69 o
  -1   5   5       53.26      370.63    128.14 o
   1   5   5      397.26      487.93     77.11 o
   3   5   5     1884.10     1992.72     93.88 o
   5   5   5      112.60       58.73     62.16 o
   7   5   5      461.04      386.78     35.27 o
 -14   6   5    11336.27    11779.56    301.24 o
 -12   6   5      804.21      769.25    140.61 o
 -10   6   5    16700.22    16133.66    387.16 o
  -8   6   5     2236.38     2206.09    115.15 o
  -6   6   5    21498.12    22461.70    339.32 o
  -4   6   5     1038.79     1448.97    206.32 o
  -2   6   5    18014.20    18538.37    678.74 o
   0   6   5     1722.45     1626.37     84.74 o
   2   6   5    12297.08    12835.92    702.25 o
   4   6   5      148.81      202.76     40.94 o
   6   6   5     9313.46     9638.87    324.06 o
   8   6   5      286.96      138.23     83.49 o
 -13   7   5     1398.10     1466.13     82.70 o
 -11   7   5      448.82      361.40     33.97 o
  -9   7   5       90.91      110.63     61.25 o
  -7   7   5      237.01      278.57     41.16 o
  -5   7   5     1022.01     1081.16    137.06 o
  -3   7   5     7984.37     8191.66    260.97 o
  -1   7   5     7411.30     7700.47    216.27 o
   1   7   5    12512.68    13205.44    424.98 o
   3   7   5    15760.90    16404.31    714.16 o
   5   7   5    17403.42    17869.91    987.62 o
   7   7   5    10275.79     9766.00    356.74 o
 -12   8   5     8840.97     9095.20    250.18 o
 -10   8   5     1578.27     1374.99    149.93 o
  -8   8   5    26736.74    26692.80   1475.96 o
  -6   8   5     3777.33     4109.39    159.98 o
  -4   8   5    32221.69    33279.79   2069.81 o
  -2   8   5     6241.24     6367.33    203.63 o
   0   8   5    25094.25    26333.41   1028.90 o
   2   8   5      131.68       90.88     51.29 o
   4   8   5     9013.14     8830.28    257.31 o
   6   8   5     1698.22     1822.51     97.51 o
 -13   9   5       21.84       -1.75     74.77 o
 -11   9   5      289.61      232.52     75.99 o
  -9   9   5        7.54      -44.66     63.05 o
  -7   9   5     2112.27     2072.90    169.50 o
  -5   9   5     1728.43     1755.69     91.39 o
  -3   9   5      280.97      275.90     31.18 o
  -1   9   5     2633.83     2762.28    136.24 o
   1   9   5        5.34       93.29     51.43 o
   3   9   5     3016.23     2790.30    191.65 o
   5   9   5        5.52      -56.30     71.83 o
 -12  10   5     5732.69     5799.89    430.57 o
 -10  10   5      363.81      330.10     36.10 o
  -8  10   5    11605.88    11102.79    281.76 o
  -6  10   5     1688.37     1611.49     78.33 o
  -4  10   5    10766.57    10924.98    277.98 o
  -2  10   5      386.09      434.14     35.19 o
   0  10   5    12520.17    12552.21    774.92 o
   2  10   5      221.11      293.27     43.26 o
   4  10   5     5045.45     5102.00    210.70 o
 -11  11   5     4217.09     3481.96    187.56 o
  -9  11   5      226.64      259.93     34.39 o
  -7  11   5     1123.29     1025.21     49.78 o
  -5  11   5     6942.00     7107.28    236.08 o
  -3  11   5        2.67      -45.66     75.07 o
  -1  11   5    17483.59    18896.06   1148.03 o
   1  11   5     2536.64     2528.20    125.13 o
   3  11   5    21992.48    22803.10   1014.69 o
 -10  12   5    11163.15    11263.77    319.83 o
  -8  12   5     4691.24     4530.76    199.78 o
  -6  12   5    15439.90    15472.35    472.87 o
  -4  12   5     5657.69     5441.54    213.61 o
  -2  12   5    15866.87    15955.40    362.08 o
   0  12   5     1904.82     1678.46     87.01 o
   2  12   5     7902.78     7765.79    266.70 o
  -7  13   5     3955.21     4007.26    224.97 o
  -5  13   5      478.06      404.94     41.78 o
  -3  13   5     6816.86     6876.50    559.49 o
  -1  13   5     1648.99     1732.21    101.17 o
   1  13   5     4447.07     4631.85    208.67 o
  -6  14   5     3665.98     3660.92    193.71 o
  -4  14   5     1795.35     1858.82    135.61 o
  -2  14   5     2628.91     2896.45    138.46 o
 -14   0   6    11854.12    11878.35    291.55 o
 -12   0   6      752.64      788.24     45.96 o
 -10   0   6    47932.91    48144.93    517.60 o
  -8   0   6     4355.68     4052.63    136.08 o
  -6   0   6    61250.32    62145.42    929.65 o
  -4   0   6      462.84      484.40     30.99 o
  -2   0   6    24931.01    26427.80    390.97 o
   0   0   6     4980.89     5243.88    163.41 o
   2   0   6      783.20      729.43     43.37 o
   4   0   6    10033.90    10358.71    247.42 o
   6   0   6      247.96      153.32     62.45 o
 -15   1   6       68.01       25.93     45.81 o
 -13   1   6      230.95      275.93     31.55 o
 -11   1   6     1446.26     1352.65     53.55 o
  -9   1   6     2762.82     2901.55     85.15 o
  -7   1   6     4584.85     4625.44    100.37 o
  -5   1   6    18499.51    18850.99    316.29 o
  -3   1   6    23390.58    23795.58    298.49 o
  -1   1   6    24460.64    25263.09    752.66 o
   1   1   6    17502.01    17125.72    467.22 o
   3   1   6    13007.76    12922.44    188.98 o
   5   1   6     7840.34     7297.54    179.69 o
   7   1   6     4499.73     4596.56    131.79 o
 -14   2   6      621.15      577.99     28.77 o
 -12   2   6     2296.65     2222.38     82.14 o
 -10   2   6     8254.01     8134.19    145.24 o
  -8   2   6     4836.32     4895.37    110.35 o
  -6   2   6    13024.41    12860.08    312.44 o
  -4   2   6     7330.69     7473.34    156.78 o
  -2   2   6     7895.95     8039.33    274.14 o
   0   2   6     5284.52     5344.16    230.96 o
   2   2   6     6420.53     6349.88    185.59 o
   4   2   6     2353.32     2276.05    156.46 o
   6   2   6     1518.91     1472.66     61.80 o
 -15   3   6       12.16      -48.22     84.67 o
 -13   3   6     3667.26     3803.16    157.96 o
 -11   3   6      442.15      603.03    106.65 o
  -9   3   6      651.14      714.22     42.94 o
  -7   3   6    13226.21    13164.99    266.45 o
  -5   3   6     3550.04     3796.74    334.56 o
  -3   3   6    28901.75    30582.01    864.86 o
  -1   3   6     1129.30     1184.88     67.47 o
   1   3   6    31663.65    31125.30   2098.23 o
   3   3   6     1457.90     1547.66    126.43 o
   5   3   6    16750.61    15672.89    329.41 o
   7   3   6      284.76      215.59     46.72 o
 -14   4   6      846.10      867.79     59.19 o
 -12   4   6    16327.70    16536.62    326.87 o
 -10   4   6     3936.36     3654.54    245.48 o
  -8   4   6    28683.19    28922.81    843.18 o
  -6   4   6      176.29      244.71     25.87 o
  -4   4   6    15567.05    16066.90    566.89 o
  -2   4   6      402.07      452.38     32.90 o
   0   4   6     2964.31     3231.75    192.89 o
   2   4   6     2862.76     3309.98    240.46 o
   4   4   6       66.68      136.61     57.00 o
   6   4   6     7333.21     7845.39    244.09 o
 -13   5   6     8476.21     7797.48    444.56 o
 -11   5   6     4704.46     4678.38    181.58 o
  -9   5   6    19419.87    19721.93    723.24 o
  -7   5   6     5683.10     5699.50    471.84 o
  -5   5   6    21156.99    22008.78    682.08 o
  -3   5   6     4778.52     5217.84    415.03 o
  -1   5   6    20535.20    20810.30   1249.66 o
   1   5   6     1876.11     1896.47     99.25 o
   3   5   6    21661.07    20865.00    584.32 o
   5   5   6     2037.06     2209.64    216.99 o
 -14   6   6     2967.64     3124.95    153.62 o
 -12   6   6       83.19      118.60     36.76 o
 -10   6   6      557.22      493.65     34.56 o
  -8   6   6     2328.77     2222.39    137.65 o
  -6   6   6      104.07      130.45     51.23 o
  -4   6   6     6984.28     7129.29    214.33 o
  -2   6   6     1045.60     1073.09     59.93 o
   0   6   6      295.01      296.78    117.02 o
   2   6   6     1314.38     1168.12     66.37 o
   4   6   6      622.18      583.43    164.91 o
   6   6   6     1348.90     1359.64     78.15 o
 -13   7   6     1144.36     1157.11     65.79 o
 -11   7   6     4588.54     4797.14    182.63 o
  -9   7   6     1303.54     1501.47    114.58 o
  -7   7   6     2182.81     2060.64    197.74 o
  -5   7   6    13103.99    13819.08    299.52 o
  -3   7   6     1749.65     1763.83     99.01 o
  -1   7   6    17383.27    18144.89    803.14 o
   1   7   6      894.96      930.92     54.71 o
   3   7   6    11876.94    11817.37    302.14 o
   5   7   6     3999.52     3741.71    184.60 o
 -12   8   6     1321.56     1131.31     60.62 o
 -10   8   6      958.46     1000.03     96.38 o
  -8   8   6      309.66      258.76     43.17 o
  -6   8   6      175.71      211.59     37.68 o
  -4   8   6     1130.85     1212.51     65.84 o
  -2   8   6      111.61       56.93     71.09 o
   0   8   6      237.62      172.42     84.04 o
   2   8   6      169.31      191.07     67.84 o
   4   8   6      253.93      310.00     36.76 o
 -11   9   6    16566.76    15542.57   1215.69 o
  -9   9   6     2674.14     2730.04    148.04 o
  -7   9   6    12235.12    12124.91    527.17 o
  -5   9   6      786.34      838.71     69.50 o
  -3   9   6    15256.23    15491.62    811.32 o
  -1   9   6      556.91      549.84     41.97 o
   1   9   6    14959.11    15453.62    349.99 o
   3   9   6      368.47      364.54     77.08 o
 -10  10   6     1189.43     1243.21     62.89 o
  -8  10   6        4.26       -6.94     67.36 o
  -6  10   6     1148.85     1182.31     67.64 o
  -4  10   6      263.82      390.39    143.59 o
  -2  10   6     1191.75     1220.40     87.02 o
   0  10   6       14.73      -70.12    104.27 o
   2  10   6       17.88       53.50     75.66 o
  -9  11   6     3054.71     3369.87    252.39 o
  -7  11   6     1404.72     1477.10     78.83 o
  -5  11   6     4842.47     5082.92    209.35 o
  -3  11   6       49.63       57.19     77.31 o
  -1  11   6     9773.66    10051.63    296.89 o
   1  11   6     1018.13     1226.50     73.23 o
  -8  12   6     3859.79     3803.45    191.66 o
  -6  12   6      279.89      248.15     44.70 o
  -4  12   6     2462.23     2428.47    119.97 o
  -2  12   6     1067.54     1003.05    105.01 o
   0  12   6     1334.00     1190.48     75.47 o
 -13   1   7     9038.58     9402.54    180.94 o
 -11   1   7      305.99      326.62     21.35 o
  -9   1   7    11308.44    10958.94    174.91 o
  -7   1   7      607.79      577.47     23.74 o
  -5   1   7     1634.07     1766.00     62.88 o
  -3   1   7      804.51      759.05     30.64 o
  -1   1   7     3899.21     4001.61    135.42 o
   1   1   7      189.26      179.33     29.47 o
   3   1   7     7475.60     7360.63    202.74 o
 -14   2   7       91.12       25.37     45.27 o
 -12   2   7      503.88      540.07     24.72 o
 -10   2   7     4714.22     4695.98    119.22 o
  -8   2   7     1044.14      986.19     37.68 o
  -6   2   7     7439.13     7227.32    140.62 o
  -4   2   7     1613.50     1566.00     78.66 o
  -2   2   7     3983.37     3805.49    114.91 o
   0   2   7      454.49      401.80     22.45 o
   2   2   7     3757.29     3590.05    128.69 o
   4   2   7     1188.15     1169.55    108.98 o
 -13   3   7     1500.74     1462.07     76.46 o
 -11   3   7    15241.28    15402.20    317.44 o
  -9   3   7     5092.78     4853.92    308.40 o
  -7   3   7    17217.56    17797.10    346.12 o
  -5   3   7     3094.25     3310.56    139.84 o
  -3   3   7    18254.10    18755.15    651.87 o
  -1   3   7     3757.50     3766.93    245.34 o
   1   3   7     8340.76     7549.29    492.58 o
   3   3   7      297.85      345.52     31.46 o
 -12   4   7      116.72       90.89     62.93 o
 -10   4   7     3969.59     4496.05    200.74 o
  -8   4   7        0.23      -20.62     48.40 o
  -6   4   7     2868.36     2693.96    137.40 o
  -4   4   7     6545.44     6681.48    210.89 o
  -2   4   7        7.66      -43.93     53.96 o
   0   4   7    15748.84    15480.48    338.47 o
   2   4   7     1046.73     1091.67     60.01 o
   4   4   7    10656.18    10081.76    283.03 o
 -13   5   7      272.79      319.75     44.98 o
 -11   5   7     1529.83     1593.23     91.37 o
  -9   5   7       22.81       52.70     55.61 o
  -7   5   7       93.51      115.87     51.33 o
  -5   5   7     2462.87     2253.17    116.22 o
  -3   5   7       38.58       80.66     67.80 o
  -1   5   7     1028.80     1076.74     60.12 o
   1   5   7      410.44      488.01     41.49 o
   3   5   7        0.49      -69.50     69.50 o
 -12   6   7      542.03      572.40     41.59 o
 -10   6   7      551.28      591.73     38.28 o
  -8   6   7     2489.26     2393.47    121.78 o
  -6   6   7      762.26      724.86     44.76 o
  -4   6   7    12599.53    12238.32    300.69 o
  -2   6   7       64.84      158.42     39.30 o
   0   6   7    12720.88    12862.13    447.90 o
   2   6   7      185.78      269.85     36.15 o
 -11   7   7     7820.96     7653.37    280.15 o
  -9   7   7    12214.14    11873.65    485.74 o
  -7   7   7    19131.68    18990.42    869.88 o
  -5   7   7    21508.67    21664.69    840.14 o
  -3   7   7    23781.07    23236.64    808.56 o
  -1   7   7    16325.05    15788.98    701.51 o
   1   7   7     5432.89     5502.26    223.02 o
 -10   8   7        1.39       -8.96     55.44 o
  -8   8   7     5265.27     5224.25    209.07 o
  -6   8   7     2281.38     2379.69    120.76 o
  -4   8   7      553.42      637.39     45.89 o
  -2   8   7    15954.85    16417.44    751.63 o
   0   8   7      750.45      785.32     51.42 o
  -9   9   7      736.97      697.60     46.08 o
  -7   9   7      130.79      157.82     68.75 o
  -5   9   7     1055.55      870.31     57.48 o
  -3   9   7        1.76      169.18     58.17 o
  -1   9   7      558.88      556.52     41.93 o
  -8  10   7     2545.45     2378.93    125.19 o
  -6  10   7     1202.07     1311.11    109.11 o
  -4  10   7      390.02      319.21     56.64 o
  -2  10   7     8304.73     8875.08    611.32 o
 -12   0   8     8138.92     7834.23    240.52 o
 -10   0   8        0.51      -52.84     52.84 o
  -8   0   8    17611.77    17448.87    331.98 o
  -6   0   8     1697.62     1540.90     81.33 o
  -4   0   8    39069.98    40347.78    547.81 o
  -2   0   8     6889.53     6820.43    384.04 o
   0   0   8    51338.32    52013.14   1920.91 o
 -11   1   8     4968.03     4860.59    219.11 o
  -9   1   8     2577.42     2715.76    149.39 o
  -7   1   8     6410.54     6091.38    143.55 o
  -5   1   8     1654.02     1748.66     63.77 o
  -3   1   8     3672.62     3512.11    120.64 o
  -1   1   8        0.15       55.33     44.05 o
   1   1   8        8.04       -4.23     42.58 o
 -12   2   8      391.70      383.55     25.84 o
 -10   2   8     2927.34     2630.65     93.31 o
  -8   2   8     1104.09     1032.59     58.34 o
  -6   2   8     2687.51     2556.98     94.10 o
  -4   2   8      585.03      581.43     28.18 o
  -2   2   8     3505.98     3308.86    147.76 o
   0   2   8     2045.87     1868.84    112.18 o
 -11   3   8     7290.08     7009.22    227.87 o
  -9   3   8      448.99      417.05     58.89 o
  -7   3   8     8137.65     8461.52    601.74 o
  -5   3   8       97.09        2.86     53.13 o
  -3   3   8     4644.36     4661.65    211.39 o
  -1   3   8      217.29      275.51    128.60 o
   1   3   8      483.59      527.01     39.94 o
 -10   4   8     8789.90     8918.78    471.47 o
  -8   4   8     1244.91     1043.11     64.11 o
  -6   4   8    20511.34    20653.21    395.78 o
  -4   4   8     2807.88     2605.25    124.95 o
  -2   4   8    26751.68    26541.75   1512.05 o
   0   4   8     4134.77     3973.00    262.62 o
 -11   5   8      501.17      520.28     41.45 o
  -9   5   8    11648.87    11270.57    289.07 o
  -7   5   8      308.17      347.98    103.86 o
  -5   5   8     7236.42     6881.75    237.70 o
  -3   5   8     1573.79     1346.43     85.86 o
  -1   5   8     4404.21     4358.86    201.97 o
 -10   6   8     1269.11     1287.79     78.51 o
  -8   6   8     3531.71     3438.67    241.03 o
  -6   6   8      636.70      572.69     43.70 o
  -4   6   8     3052.67     2825.74    138.08 o
  -2   6   8        1.91       29.06     63.13 o
  -9   7   8     4839.29     4884.61    214.29 o
  -7   7   8      445.62      392.22     49.28 o
  -5   7   8    10187.30     9741.14    299.25 o
  -3   7   8     1229.97     1317.65    101.41 o
  -6   8   8     1965.45     1857.55     99.37 o
  -4   8   8     4729.42     4743.75    331.15 o
  -7   1   9     4574.62     4354.51    129.92 o
  -5   1   9       24.76       99.47     44.05 o
  -6   2   9     5843.10     5607.76    152.17 o
 
